# Supplementary material for: Seroprevalence of Yellow fever, Chikungunya, and Zika virus at a community level in the Gambella Region, South West Ethiopia
Source: PLoS One. 2021 Jul 8;16(7):e0253953. doi: 10.1371/journal.pone.0253953 (PMC8266044; doi:10.1371/journal.pone.0253953)
Supplement: S1 Data — (XLS) [file pone.0253953.s004.xls]

## Sheet: bmc_excel_data
n-7	2	Lare	6	nipnip	female	20	nuer	Protestant	Illitrate	Pastoralist	20	yes	south sudan	yes	2009ec	yes	farming	yes	forest	Day time in the forest	I do not know	.		.			no		.	no	.	yes	2	.	Negative for IgG YF	Negative for IgG CHICKV	Positive for IgG	nipnip	18-29	18-30	Informal education	negative	negative	positive	.
bz-10	1	Itang	2	bazel	female	23	nuer	Others	Read and Write	Agropastoralist	1	yes	south sudan	yes	2009ec	yes	farming	no	.			.		.			no		.	no	.	yes	2	.	Negative for IgG YF		Negative for IgG CHICKV	bazel	18-29	18-30	Informal education	negative		negative	.
dg-3	1	Itang	4	drong	male	25	nuer	Protestant	Others	Agropastoralist	25	yes	south sudan	yes	2009ec	yes	farming	yes	forest	Day time in the forest	yes	malaria	severe/high headache	3	yes	modern	no		.	no	.	yes	2	.	Negative for IgG YF	Positive for IgG CHICKV	Negative for IgG CHICKV	drong	18-29	18-30	Formal education	negative	positive	negative	malaria	yes	no	yes	yes
pd-5	1	Itang	7	pulkod	male	25	nuer	Protestant	Read and Write	Pastoralist	4	yes	south sudan	yes	2006ec	yes	farming	yes	forest	Day time in the forest	yes	malaria	severe/high headache	3-5	yes	modern	no		.	no	.	yes	2	.			Negative for IgG CHICKV	pulkod	18-29	18-30	Informal education			negative	malaria	yes	no	no	no
ac-53	1	Itang	1	achwa	male	25	Anywaa	Protestant	Others	Others	15	yes	1999	yes	south sudan	yes	farming	yes	forest	Day time in the forest	yes	malaria	all	3	yes	modern	no		.	no	.	yes	2	.			Negative for IgG CHICKV	achwa	18-29	18-30	Formal education			negative	malaria	no	yes	no	no
ac-1	1	Itang	1	achwa	male	25	Anywaa	Protestant	Secondary and above	Others	2	yes	jour 2009	yes	south sudan	yes	farming	yes	forest	Day time in the forest	yes	malaria	all	3	yes	modern	no		.	no	.	yes	2	.	Negative for IgG YF		Negative for IgG CHICKV	achwa	18-29	18-30	Formal education	negative		negative	malaria	no	yes	no	no
n-21	2	Lare	6	nipnip	male	28	nuer	Protestant	Illitrate	Pastoralist	28	yes	sudan	yes	2006ec	yes	farming	yes	forest	Day time in the forest	I do not know	.		.			no		.	no	.	yes	2	.	Negative for IgG YF	Negative for IgG CHICKV	Positive for IgG	nipnip	18-29	18-30	Informal education	negative	negative	positive	.
ac-19	1	Itang	1	achwa	male	29	Anywaa	Protestant	Secondary and above	Others	29	yes	1990	yes	south sudan	yes	farming	yes	forest	Day time in the forest	I do not know	.		.			no		.	no	.	yes	2	.	Negative for IgG YF		Negative for IgG CHICKV	achwa	18-29	18-30	Formal education	negative		negative	.
n-1	2	Lare	6	nipnip	male	29	nuer	Protestant	Secondary and above	Pastoralist	29	yes	south sudan	yes	2010ec	yes	farming	yes	forest	Day time in the forest	I do not know	.		.			no		.	no	.	yes	2	.	Negative for IgG YF	Negative for IgG CHICKV	Positive for IgG	nipnip	18-29	18-30	Formal education	negative	negative	positive	.
bz-4	1	Itang	2	bazel	female	30	nuer	Protestant	Illitrate	Pastoralist	29	yes	south sudan	yes	2008ec	yes	farming	yes	forest	Day time in the forest	yes	skin disease	severe/high headache	3	I do not know		no		.	no	.	yes	2	.	Negative for IgG YF		Positive for IgG	bazel	30-39	18-30	Informal education	negative		positive	skin disease	yes	no	no	no
bz-3	1	Itang	2	bazel	male	35	nuer	Protestant	Others	Others	35	yes	south sudan	yes	3 years before	yes	farming	yes	forest			.		.			no		.	no	.	yes	2	.	Negative for IgG YF	Negative for IgG CHICKV	Positive for IgG	bazel	30-39	31-40	Formal education	negative	negative	positive	.
n-16	2	Lare	6	nipnip	female	37	nuer	Protestant	Illitrate	Pastoralist	34	no	.	yes	.	yes	farming	yes	forest	Day time in the forest	no	.		.			no		.	no	.	yes	2	.	Negative for IgG YF	Negative for IgG CHICKV	Positive for IgG	nipnip	30-39	31-40	Informal education	negative	negative	positive	.
ac-18	1	Itang	1	achwa	male	38	Anywaa	Others	Secondary and above	Others	30	yes	south sudan	yes	south sudan	yes	farming	yes	forest	Day time in the forest	yes	malaria	all	5	yes	modern	no		.	no	.	yes	2	.	Negative for IgG YF		Negative for IgG CHICKV	achwa	30-39	31-40	Formal education	negative		negative	malaria	no	yes	no	no
bz-9	1	Itang	2	bazel	male	38	nuer	Protestant	Secondary and above	Agropastoralist	36	yes	south sudan	yes	2008ec	yes	farming	no	.			.		.			no		.	no	.	yes	2	.	Negative for IgG YF		Negative for IgG CHICKV	bazel	30-39	31-40	Formal education	negative		negative	.
ac-33	1	Itang	1	achwa	male	40	Anywaa	Protestant	Others	Others	39	yes	1992	yes	tolay/ethiopia	yes	farming	yes	forest	Day time in the forest	yes	malaria	all	3	yes	modern	no		.	no	.	yes	2	.	Negative for IgG YF		Negative for IgG CHICKV	achwa	40-49	31-40	Formal education	negative		negative	malaria	no	yes	no	no
pd-3	1	Itang	7	pulkod	male	45	nuer	Protestant	Illitrate	Agropastoralist	40	yes	south sudan	yes	2005ec	yes	farming	yes	forest	Day time in the forest	no	.		.			no		.	no	.	yes	2	.	Negative for IgG YF	Positive for IgG CHICKV	Negative for IgG CHICKV	pulkod	40-49	>=41	Informal education	negative	positive	negative	.
pd-1	1	Itang	7	pulkod	male	45	nuer	Protestant	Secondary and above	Pastoralist	45	yes	south sudan	yes	2000ec	yes	farming	yes	forest	Day time in the forest	I do not know	.		.			no		.	no	.	yes	2	.	Positive for IgG YF	Positive for IgG CHICKV	Negative for IgG CHICKV	pulkod	40-49	>=41	Formal education	positive	positive	negative	.
wg-16	1	Itang	9	watgach	male	45	nuer	Protestant	Secondary and above	Pastoralist	45	yes	dire dawa	yes	dire dawa/2008ec	yes	farming	yes	forest	Day time in the forest	I do not know			.			no		.	no	.	yes	2	.	Negative for IgG YF	Negative for IgG CHICKV	Negative for IgG CHICKV	watgach	40-49	>=41	Formal education	negative	negative	negative
pd-11	1	Itang	7	pulkod	male	50	nuer	Protestant	Illitrate	Agropastoralist	30	yes	south sudan	yes	1990ec	yes	farming	yes	forest	Day time in the forest	yes	malaria	severe/high headache	4	yes	modern	no		.	no	.	yes	2	.			Negative for IgG CHICKV	pulkod	50-59	>=41	Informal education			negative	malaria	yes	no	no	no
b-1	2	Lare	3	bilimkun	male	51	nuer	Protestant	Illitrate	Agropastoralist	51	yes	sudan	yes	2007ec	yes	farming	yes	forest	day time around home	I do not know	.		.			no		.	no	.	yes	2	.	Negative for IgG YF	Negative for IgG CHICKV	Negative for IgG CHICKV	bilimkun	50-59	>=41	Informal education	negative	negative	negative	.
ac-25	1	Itang	1	achwa	male	18	Anywaa	Protestant	Secondary and above	Others	18	no	.	no	.	yes	farming	yes	forest			.		.			no		.	no	.	yes	2	.	Positive for IgG YF	Positive for IgG CHICKV	Negative for IgG CHICKV	achwa	18-29	18-30	Formal education	positive	positive	negative	.
n-6	2	Lare	6	nipnip	female	18	nuer	Protestant	Illitrate	Pastoralist	18	no	.	no	.	yes	farming	yes	forest	Day time in the forest	yes	skin disease	Generalized bleeding	2	yes	modern	no		.	no	.	yes	2	.	Negative for IgG YF	Negative for IgG CHICKV	Positive for IgG	nipnip	18-29	18-30	Informal education	negative	negative	positive	skin disease	no	no	yes	no
bz-5	1	Itang	2	bazel	female	18	nuer	Protestant	Secondary and above	Others	18	no	.	no	.	yes	farming	yes	forest	Day time in the forest	I do not know	.		.			no		.	no	.	yes	2	.	Negative for IgG YF		Negative for IgG CHICKV	bazel	18-29	18-30	Formal education	negative		negative	.
bz-8	1	Itang	2	bazel	female	18	nuer	Protestant	Secondary and above	Agropastoralist	18	no	.	no	.	yes	farming	yes	forest	Day time in the forest	yes	malaria	severe/high headache	4-5	yes	modern	no		.	no	.	yes	2	.	Negative for IgG YF		Positive for IgG	bazel	18-29	18-30	Formal education	negative		positive	malaria	yes	no	no	no
bz-7	1	Itang	2	bazel	male	18	nuer	Protestant	Secondary and above	Others	18	no	.	no	.	yes	farming	yes	forest	Day time in the forest	yes	malaria	severe/high headache	5	yes	modern	no		.	no	.	yes	2	.	Negative for IgG YF	Negative for IgG CHICKV	Positive for IgG	bazel	18-29	18-30	Formal education	negative	negative	positive	malaria	yes	no	no	no
n-22	2	Lare	6	nipnip	female	18	nuer	Protestant	Illitrate	Pastoralist	18	no	.	no	.	yes	farming	yes	forest	Day time in the forest	I do not know	.		.			no		.	no	.	yes	2	.	Negative for IgG YF	Negative for IgG CHICKV	Positive for IgG	nipnip	18-29	18-30	Informal education	negative	negative	positive	.
bz-19	1	Itang	2	bazel	female	19	nuer	Protestant	Illitrate	Agropastoralist	19	no	.	no	.	yes	farming	yes	forest	Day time in the forest	yes	skin disease	severe/high headache	3	I do not know		no		.	no	.	yes	2	.	Negative for IgG YF	Negative for IgG CHICKV	Negative for IgG CHICKV	bazel	18-29	18-30	Informal education	negative	negative	negative	skin disease	yes	no	yes	no
n-8	2	Lare	6	nipnip	female	20	nuer	Protestant	Illitrate	Pastoralist	20	no	.	no	.	yes	farming	yes	forest	Day time in the forest	no						no		.	no	.	yes	2	.	Negative for IgG YF	Negative for IgG CHICKV	Positive for IgG	nipnip	18-29	18-30	Informal education	negative	negative	positive
n-17	2	Lare	6	nipnip	female	20	nuer	Protestant	Illitrate	Pastoralist	20	no	.	no	.	yes	farming	yes	forest	Day time in the forest	I do not know	.		.			no		.	no	.	yes	2	.	Negative for IgG YF	Negative for IgG CHICKV	Positive for IgG	nipnip	18-29	18-30	Informal education	negative	negative	positive	.
n-9	2	Lare	6	nipnip	female	20	nuer	Protestant	Illitrate	Pastoralist	20	no	.	no	.	yes	farming	yes	forest	Day time in the forest	yes	skin disease	all	5	yes	modern	no		.	no	.	yes	2	.	Negative for IgG YF	Negative for IgG CHICKV	Positive for IgG	nipnip	18-29	18-30	Informal education	negative	negative	positive	skin disease	no	yes	no	no
n-11	2	Lare	6	nipnip	female	20	nuer	Protestant	Illitrate	Pastoralist	20	no	.	no	.	yes	farming	yes	forest	Day time in the forest	I do not know	.		.			no		.	no	.	yes	2	.	Negative for IgG YF	Negative for IgG CHICKV	Positive for IgG	nipnip	18-29	18-30	Informal education	negative	negative	positive	.
wg-14	1	Itang	9	watgach	female	20	nuer	Protestant	Secondary and above	Pastoralist	20	no	.	no	.	yes	farming	yes	forest	Day time in the forest	yes	malaria	all	3	yes	modern	no		.	no	.	yes	2	.	Negative for IgG YF	Negative for IgG CHICKV	Negative for IgG CHICKV	watgach	18-29	18-30	Formal education	negative	negative	negative	malaria	no	yes	no	no
n-14	2	Lare	6	nipnip	female	21	nuer	Protestant	Illitrate	Pastoralist	21	no	.	no	.	yes	farming	yes	forest	Day time in the forest	yes	do not know	Other	3			no		.	no	.	yes	2	.	Negative for IgG YF	Negative for IgG CHICKV	Positive for IgG	nipnip	18-29	18-30	Informal education	negative	negative	positive	do not remember	yes	yes	yes	yes
bz-1	1	Itang	2	bazel	female	21	nuer	Protestant	Secondary and above	Others	21	no	.	no	.	yes	farming	yes	forest	Day time in the forest	yes	skin disease	severe/high headache	7	I do not know		no		.	no	.	yes	2	.	Negative for IgG YF	Negative for IgG CHICKV	Positive for IgG	bazel	18-29	18-30	Formal education	negative	negative	positive	skin disease	yes	no	no	no
wr-2	1	Itang	8	waar	male	22	nuer	Protestant	Secondary and above	Agropastoralist	22	no	.	no	.	yes	farming	yes	forest	Day time in the forest	yes	malaria	all	3	I do not know		no		.	no	.	yes	2	.	Negative for IgG YF	Positive for IgG CHICKV	Negative for IgG CHICKV	waar	18-29	18-30	Formal education	negative	positive	negative	malaria	no	yes	no	no
n-2	2	Lare	6	nipnip	male	22	nuer	Protestant	Secondary and above	Pastoralist	22	no	.	no	.	yes	farming	yes	forest	Day time in the forest	I do not know	.		.			no		.	no	.	yes	2	.	Negative for IgG YF	Negative for IgG CHICKV	Positive for IgG	nipnip	18-29	18-30	Formal education	negative	negative	positive	.
n-23	2	Lare	6	nipnip	female	23	nuer	Protestant	Secondary and above	Pastoralist	23	no	.	no	.	yes	farming	yes	forest	Day time in the forest	I do not know	.		.			no		.	no	.	yes	2	.	Negative for IgG YF	Negative for IgG CHICKV	Positive for IgG	nipnip	18-29	18-30	Formal education	negative	negative	positive	.
ac-5	1	Itang	1	achwa	female	25	Anywaa	Protestant	Others	Others	25	no	.	no	.	no	.	yes	forest			.		.			no		.	no	.	yes	2	exclduded	Negative for IgG YF		Negative for IgG CHICKV	achwa	18-29	18-30	Formal education	negative		negative	.
wg-9	1	Itang	9	watgach	male	25	nuer	Protestant	Secondary and above	Pastoralist	25	no	.	no	.	yes	farming	yes	forest	Day time in the forest	I do not know			.			no		.	no	.	yes	2	.	Negative for IgG YF	Negative for IgG CHICKV	Negative for IgG CHICKV	watgach	18-29	18-30	Formal education	negative	negative	negative
bz-18	1	Itang	2	bazel	female	25	nuer	Protestant	Illitrate	Pastoralist	25	no	.	no	.	no	.	yes	forest	Day time in the forest	yes	malaria	all	5	I do not know		no		.	no	.	yes	2	.	Negative for IgG YF		Positive for IgG	bazel	18-29	18-30	Informal education	negative		positive	malaria	no	yes	no	yes
ac-24	1	Itang	1	achwa	female	25	Anywaa	Catholic	Read and Write	Others	25	no	.	no	.	yes	farming	yes	forest	day time around home		.		.			no		.	no	.	yes	2	not sampled	Negative for IgG YF		Negative for IgG CHICKV	achwa	18-29	18-30	Informal education	negative		negative	.
n-19	2	Lare	6	nipnip	male	25	nuer	Protestant	Illitrate	Pastoralist	25	no	.	no	.	no	.	no	.			.		.			no		.	no	.	yes	2	.	Negative for IgG YF	Negative for IgG CHICKV	Positive for IgG	nipnip	18-29	18-30	Informal education	negative	negative	positive	.
ac-4	1	Itang	1	achwa	male	25	Anywaa	Protestant	Secondary and above	Agropastoralist	25	no	.	no	.	no	.	yes	forest	Day time in the forest	no	.		.			no		.	no	.	yes	2	.	Negative for IgG YF		Negative for IgG CHICKV	achwa	18-29	18-30	Formal education	negative		negative	.
ac-46	1	Itang	1	achwa	male	25	Anywaa	Catholic	Others	Others	25	no	.	no	.	yes	farming	yes	forest			.		.			no		.	no	.	yes	2	.	Negative for IgG YF		Negative for IgG CHICKV	achwa	18-29	18-30	Formal education	negative		negative	.
wg-13	1	Itang	9	watgach	male	25	nuer	Protestant	Read and Write	Pastoralist	25	no	.	no	.	yes	farming	yes	forest	Day time in the forest	yes	malaria	all	3	yes	modern	no		.	no	.	yes	2	.	Negative for IgG YF	Negative for IgG CHICKV	Negative for IgG CHICKV	watgach	18-29	18-30	Informal education	negative	negative	negative	malaria	no	yes	no	no
n-13	2	Lare	6	nipnip	male	25	nuer	Protestant	Secondary and above	Pastoralist	25	no	.	no	.	yes	farming	yes	forest	Day time in the forest	I do not know	.		.			no		.	no	.	yes	2	.	Negative for IgG YF	Negative for IgG CHICKV	Positive for IgG	nipnip	18-29	18-30	Formal education	negative	negative	positive	.
wg-15	1	Itang	9	watgach	male	25	nuer	Protestant	Secondary and above	Pastoralist	25	no	.	no	.	yes	farming	yes	forest					.			no		.	no	.	yes	2	.	Negative for IgG YF	Negative for IgG CHICKV	Negative for IgG CHICKV	watgach	18-29	18-30	Formal education	negative	negative	negative
ac-26	1	Itang	1	achwa	male	25	Anywaa	Protestant	Secondary and above	Others	25	no	.	no	.	yes	farming	yes	forest			.		.			no		.	no	.	yes	2	.	Negative for IgG YF		Negative for IgG CHICKV	achwa	18-29	18-30	Formal education	negative		negative	.
bz-6	1	Itang	2	bazel	female	25	nuer	Protestant	Illitrate	Agropastoralist	25	no	.	no	.	yes	farming	yes	forest	Day time in the forest	yes	malaria	severe/high headache	7	yes	modern	no		.	no	.	yes	2	.	Negative for IgG YF		Negative for IgG CHICKV	bazel	18-29	18-30	Informal education	negative		negative	malaria	yes	no	no	no
ac-23	1	Itang	1	achwa	female	26	Anywaa	Catholic	Secondary and above	Others	26	no	.	no	.	yes	farming	yes	forest	Day time in the forest	I do not know	.		.			no		.	no	.	yes	2	.	Negative for IgG YF		Negative for IgG CHICKV	achwa	18-29	18-30	Formal education	negative		negative	.
wr-4	1	Itang	8	waar	male	26	nuer	Protestant	Illitrate	Pastoralist	26	no	.	no	.	yes	farming	yes	forest	Day time in the forest	yes	malaria	all	5	yes	modern	no		.	no	.	yes	2	.	Negative for IgG YF	Negative for IgG CHICKV	Negative for IgG CHICKV	waar	18-29	18-30	Informal education	negative	negative	negative	malaria	no	yes	no	no
ac-37	1	Itang	1	achwa	male	27	Anywaa	Protestant	Others	Others	27	no	.	no	.	no	.	yes	forest	day time around home		.		.			no		.	no	.	yes	2	.	Negative for IgG YF		Negative for IgG CHICKV	achwa	18-29	18-30	Formal education	negative		negative	.
n-18	2	Lare	6	nipnip	male	27	nuer	Protestant	Others	Pastoralist	27	no	.	no	.	yes	farming	yes	forest	Day time in the forest	I do not know	.		.			no		.	no	.	no	2	.	Negative for IgG YF	Negative for IgG CHICKV	Positive for IgG	nipnip	18-29	18-30	Formal education	negative	negative	positive	.
wr-9	1	Itang	8	waar	female	27	nuer	Protestant	Illitrate	Agropastoralist	27	no	.	no	.	yes	farming	yes	forest	Day time in the forest	I do not know	.		.			no		.	no	.	yes	2	.	Negative for IgG YF	Negative for IgG CHICKV	Negative for IgG CHICKV	waar	18-29	18-30	Informal education	negative	negative	negative	.
n-20	2	Lare	6	nipnip	male	28	nuer	Protestant	Illitrate	Pastoralist	28	no	.	no	.	yes	farming	yes	forest	Day time in the forest	I do not know	.		.			no		.	no	.	yes	2	.	Negative for IgG YF	Negative for IgG CHICKV	Positive for IgG	nipnip	18-29	18-30	Informal education	negative	negative	positive	.
ac-15	1	Itang	1	achwa	male	29	Anywaa	Protestant	Secondary and above	Others	42	no	.	no	.	no	.	yes	forest			.		.			no		.	no	.	yes	2	.	Negative for IgG YF	Negative for IgG CHICKV	Negative for IgG CHICKV	achwa	18-29	18-30	Formal education	negative	negative	negative	.
ac-16	1	Itang	1	achwa	male	29	Anywaa	Protestant	Secondary and above	Others	29	no	.	no	.	no	.	yes	forest	Day time in the forest	I do not know	.		.			no		.	no	.	yes	2	.	Negative for IgG YF		Negative for IgG CHICKV	achwa	18-29	18-30	Formal education	negative		negative	.
n-12	2	Lare	6	nipnip	female	30	nuer	Protestant	Illitrate	Pastoralist	30	no	.	no	.	yes	farming	yes	forest	Day time in the forest	I do not know	.		.			no		.	no	.	yes	2	.	Negative for IgG YF	Negative for IgG CHICKV	Positive for IgG	nipnip	30-39	18-30	Informal education	negative	negative	positive	.
ac-52	1	Itang	1	achwa	male	30	Anywaa	Protestant	Others	Others	30	no	.	no	.	no	.	yes	forest			.		.			no		.	no	.	yes	2	.			Negative for IgG CHICKV	achwa	30-39	18-30	Formal education			negative	.
wg-8	1	Itang	9	watgach	male	30	nuer	Protestant	Secondary and above	Pastoralist	30	no	.	no	.	yes	farming	yes	forest	Day time in the forest	I do not know			.			no		.	no	.	yes	2	.	Negative for IgG YF	Negative for IgG CHICKV	Negative for IgG CHICKV	watgach	30-39	18-30	Formal education	negative	negative	negative
pd-2	1	Itang	7	pulkod	male	30	nuer	Protestant	Secondary and above	Agropastoralist	30	no	.	no	.	yes	farming	yes	forest	Day time in the forest	yes	malaria	all	5	yes	modern	no		.	no	.	yes	2	.	Negative for IgG YF	Negative for IgG CHICKV	Negative for IgG CHICKV	pulkod	30-39	18-30	Formal education	negative	negative	negative	malaria	no	yes	no	no
ac-47	1	Itang	1	achwa	male	30	Anywaa	Protestant	Others	Others	30	no	.	no	.	yes	farming	yes	forest			.		.			no		.	no	.	yes	2		Negative for IgG YF		Negative for IgG CHICKV	achwa	30-39	18-30	Formal education	negative		negative	.
dg-2	1	Itang	4	drong	male	30	nuer	Protestant	Others	Agropastoralist	30	no	.	no	.	yes	farming	yes	forest	Day time in the forest	yes	malaria	severe/high headache	3-5	yes	modern	no		.	no	.	yes	2	.	Negative for IgG YF	Positive for IgG CHICKV	Negative for IgG CHICKV	drong	30-39	18-30	Formal education	negative	positive	negative	malaria	yes	no	yes	yes
ac-40	1	Itang	1	achwa	female	30	Anywaa	Protestant	Secondary and above	Others	35	no	.	no	.	no	.	yes	forest	Day time in the forest	I do not know	.		.			no		.	no	.	yes	2	.	Negative for IgG YF	Negative for IgG CHICKV	Negative for IgG CHICKV	achwa	30-39	18-30	Formal education	negative	negative	negative	.
bz-17	1	Itang	2	bazel	female	30	nuer	Protestant	Illitrate	Agropastoralist	30	no	.	no	.	yes	farming	yes	forest	Day time in the forest	yes	malaria	severe/high headache	5	yes	modern	no		.	no	.	yes	2	.	Negative for IgG YF	Negative for IgG CHICKV	Positive for IgG	bazel	30-39	18-30	Informal education	negative	negative	positive	malaria	yes	no	no	yes
dg-6	1	Itang	4	drong	male	30	nuer	Protestant	Illitrate	Agropastoralist	30	no	.	no	.	yes	farming	yes	forest	Day time in the forest	yes	malaria	severe/high headache	3-4	yes	modern	no		.	no	.	yes	2	.			Negative for IgG CHICKV	drong	30-39	18-30	Informal education			negative	malaria	yes	no	no	no
wg-6	1	Itang	9	watgach	female	30	nuer	Protestant	Illitrate	Pastoralist	30	no	.	no	.	yes	farming	yes	forest	Day time in the forest	yes	malaria	all	5	yes	modern	no		.	no	.	yes	2	.	Negative for IgG YF	Negative for IgG CHICKV	Negative for IgG CHICKV	watgach	30-39	18-30	Informal education	negative	negative	negative	malaria	no	yes	no	no
ac-14	1	Itang	1	achwa	male	32	Anywaa	Protestant	Read Only	Others	32	no	.	no	.	no	.	yes	forest	Day time in the forest	I do not know	.		.			no		.	no	.	yes	2	.	Positive for IgG YF	Positive for IgG CHICKV	Negative for IgG CHICKV	achwa	30-39	31-40	Informal education	positive	positive	negative	malaria	no	yes	no	no
b-2	2	Lare	3	bilimkun	male	32	nuer	Protestant	Illitrate	Pastoralist	32	no	.	no	.	yes	farming	yes	forest	Day time in the forest	yes	malaria	all	2	yes	modern	no		.	no	.	yes	2	.	Negative for IgG YF	Negative for IgG CHICKV	Negative for IgG CHICKV	bilimkun	30-39	31-40	Informal education	negative	negative	negative	malaria	no	yes	no	no
ac-3	1	Itang	1	achwa	male	32	Anywaa	Protestant	Others	Agropastoralist	32	no	.	no	.	yes	farming	yes	forest	Day time in the forest	yes	malaria	all	5	yes	modern	no		.	no	.	yes	2	refused	Negative for IgG YF		Negative for IgG CHICKV	achwa	30-39	31-40	Formal education	negative		negative	malaria	no	yes	no	no
wr-13	1	Itang	8	waar	female	33	nuer	Protestant	Illitrate	Pastoralist	33	no	.	no	.	yes	farming	yes	forest	Day time in the forest	I do not know	.		.			no		.	no	.	yes	2	.	Negative for IgG YF	Negative for IgG CHICKV	Negative for IgG CHICKV	waar	30-39	31-40	Informal education	negative	negative	negative	.
bz-11	1	Itang	2	bazel	female	35	nuer	Protestant	Illitrate	Agropastoralist	35	no	.	no	.	yes	farming	yes	forest	Day time in the forest	yes	malaria	severe/high headache	5	yes	modern	no		.	no	.	yes	2	.	Negative for IgG YF	Negative for IgG CHICKV	Positive for IgG	bazel	30-39	31-40	Informal education	negative	negative	positive	malaria	yes	no	no	no
ac-20	1	Itang	1	achwa	male	35	Anywaa	Protestant	Illitrate	Others	35	no	.	no	.	yes	farming	yes	forest	Day time in the forest	yes	malaria	all	3	yes	modern	no		.	no	.	yes	2	.	Negative for IgG YF	Negative for IgG CHICKV	Negative for IgG CHICKV	achwa	30-39	31-40	Informal education	negative	negative	negative	malaria	no	yes	no	no
b-5	2	Lare	3	bilimkun	male	35	nuer	Protestant	Illitrate	Agropastoralist	35	no	.	no	.	yes	farming	yes	forest	Day time in the forest	yes	malaria	severe/high headache	3	yes	modern	no		.	no	.	yes	2	.	Negative for IgG YF	Negative for IgG CHICKV	Negative for IgG CHICKV	bilimkun	30-39	31-40	Informal education	negative	negative	negative	malaria	yes	no	no	no
wr-5	1	Itang	8	waar	female	35	nuer	Protestant	Others	Pastoralist	35	no	.	no	.	yes	farming	yes	forest	Day time in the forest	yes	malaria	all	5	no	modern	no		.	no	.	yes	2	.	Negative for IgG YF	Negative for IgG CHICKV	Equivocal	waar	30-39	31-40	Formal education	negative	negative	equivocal	malaria	no	yes	no	no
ac-48	1	Itang	1	achwa	male	35	Anywaa	Protestant	Others	Others	35	no	.	no	.	no		yes	forest			.		.			no		.	no	.	yes	2	.	Negative for IgG YF		Negative for IgG CHICKV	achwa	30-39	31-40	Formal education	negative		negative	.
n-24	2	Lare	6	nipnip	female	35	nuer	Protestant	Illitrate	Pastoralist	35	no	.	no	.	yes	farming	yes	forest	Day time in the forest	I do not know	.		.			no		.	no	.	yes	2	.	Negative for IgG YF	Negative for IgG CHICKV	Positive for IgG	nipnip	30-39	31-40	Informal education	negative	negative	positive	.
dg-5	1	Itang	4	drong	male	35	nuer	Protestant	Illitrate	Pastoralist	35	no	.	no	.	yes	farming	yes	forest	Day time in the forest	yes	malaria	all	5	yes	traditional	no		.	no	.	yes	2	.			Negative for IgG CHICKV	drong	30-39	31-40	Informal education			negative	malaria	no	yes	no	no
wg-17	1	Itang	9	watgach	male	35	nuer	Protestant	Illitrate	Pastoralist	35	no	.	no	.	yes	farming	yes	forest	Day time in the forest	I do not know			.			no		.	no	.	yes	2	.	Negative for IgG YF	Negative for IgG CHICKV	Negative for IgG CHICKV	watgach	30-39	31-40	Informal education	negative	negative	negative
wg-10	1	Itang	9	watgach	male	35	nuer	Protestant	Illitrate	Pastoralist	35	no	.	no	.	yes	farming	yes	forest	Day time in the forest	I do not know			.			no		.	no	.	yes	2	.	Negative for IgG YF	Negative for IgG CHICKV	Negative for IgG CHICKV	watgach	30-39	31-40	Informal education	negative	negative	negative
wr-1	1	Itang	8	waar	male	35	nuer	Protestant	Illitrate	Pastoralist	35	no	.	no	.	yes	farming	yes	forest			.		.			no		.	no	.	yes	2	.	Negative for IgG YF	Negative for IgG CHICKV	Negative for IgG CHICKV	waar	30-39	31-40	Informal education	negative	negative	negative	.
pd-9	1	Itang	7	pulkod	male	35	nuer	Protestant	Secondary and above	Agropastoralist	35	no	.	no	.	yes	farming	yes	forest	Day time in the forest	yes	malaria	severe/high headache	3-5	yes	modern	no		.	no	.	yes	2	.			Negative for IgG CHICKV	pulkod	30-39	31-40	Formal education			negative	malaria	yes	no	no	no
ac-50	1	Itang	1	achwa	female	35	Anywaa	Catholic	Illitrate	Others	35	no	.	no	.	yes	farming	yes	forest			.		.			no		.	no	.	yes	2	.			Negative for IgG CHICKV	achwa	30-39	31-40	Informal education			negative	.
ac-43	1	Itang	1	achwa	male	35	Anywaa	Protestant	Others	Others	35	no	.	no	.	no	.	yes	forest			.		.			no		.	no	.	yes	2	.	Negative for IgG YF		Negative for IgG CHICKV	achwa	30-39	31-40	Formal education	negative		negative	.
n-15	2	Lare	6	nipnip	female	35	nuer	Protestant	Illitrate	Pastoralist	35	no	.	no	.	no	.	yes	forest	Day time in the forest	yes	itching	Other	3		modern	no		.	no	.	yes	2	.	Negative for IgG YF	Negative for IgG CHICKV	Positive for IgG	nipnip	30-39	31-40	Informal education	negative	negative	positive	itching	yes	yes	yes	yes
ac-54	1	Itang	1	achwa	male	35	Anywaa	Protestant	Others	Others	35	no	.	no	.	no	.	yes	forest	Day time in the forest	yes	itching		.			no		.	no	.	yes	2	.			Negative for IgG CHICKV	achwa	30-39	31-40	Formal education			negative	.
ac-39	1	Itang	1	achwa	male	35	Anywaa	Catholic	Illitrate	Others	35	no	.	no	.	no	.	yes	forest			.		.			no		.	no	.	yes	2	.	Negative for IgG YF	Negative for IgG CHICKV	Negative for IgG CHICKV	achwa	30-39	31-40	Informal education	negative	negative	negative	.
wr-11	1	Itang	8	waar	female	35	nuer	Protestant	Illitrate	Agropastoralist	35	no	.	no	.	yes	farming	yes	forest	Day time in the forest	yes	malaria	all	4-5	yes	modern	no		.	no	.	yes	2	.	Positive for IgG YF	Positive for IgG CHICKV	Negative for IgG CHICKV	waar	30-39	31-40	Informal education	positive	positive	negative	malaria	yes	no	yes	yes
ac-49	1	Itang	1	achwa	female	35	Anywaa	Protestant	Illitrate	Others	35	no	.	no	.	yes	farming	yes	forest			.		.			no		.	no	.	yes	2	.			Negative for IgG CHICKV	achwa	30-39	31-40	Informal education			negative	.
ac-27	1	Itang	1	achwa	female	35	Anywaa	Protestant	Secondary and above	Others	35	no	.	no	.	yes	farming	yes	forest			.		.			no		.	no	.	yes	2	.	Negative for IgG YF		Negative for IgG CHICKV	achwa	30-39	31-40	Formal education	negative		negative	.
wg-5	1	Itang	9	watgach	female	35	nuer	Protestant	Illitrate	Pastoralist	35	no	.	no	.	yes	farming	yes	forest	Day time in the forest	I do not know			.			no		.	no	.	yes	2	.	Negative for IgG YF	Negative for IgG CHICKV	Negative for IgG CHICKV	watgach	30-39	31-40	Informal education	negative	negative	negative
ac-45	1	Itang	1	achwa	male	35	Anywaa	Protestant	Illitrate	Others	35	no	.	no	.	yes	farming	yes	forest			.		.			no		.	no	.	yes	2	.	Negative for IgG YF		Negative for IgG CHICKV	achwa	30-39	31-40	Informal education	negative		negative	.
ac-36	1	Itang	1	achwa	male	35	Anywaa	Protestant	Secondary and above	Others	38	no	.	no	.	yes	farming	yes	forest	Day time in the forest	I do not know	.		.			no		.	no	.	yes	2	.	Negative for IgG YF		Negative for IgG CHICKV	achwa	30-39	31-40	Formal education	negative		negative	.
wg-3	1	Itang	9	watgach	female	37	nuer	Protestant	Illitrate	Pastoralist	37	no	.	no	.	yes	farming	yes	forest	Day time in the forest	I do not know			.			no		.	no	.	yes	2	.	Negative for IgG YF	Negative for IgG CHICKV	Negative for IgG CHICKV	watgach	30-39	31-40	Informal education	negative	negative	negative
pd-7	1	Itang	7	pulkod	male	37	nuer	Protestant	Illitrate	Agropastoralist	37	no	.	no	.	yes	farming	yes	forest	Day time in the forest	yes	malaria	all	3	yes	modern	no		.	no	.	yes	2	.	Negative for IgG YF	Positive for IgG CHICKV	Negative for IgG CHICKV	pulkod	30-39	31-40	Informal education	negative	positive	negative	malaria	no	yes	no	no
pd-10	1	Itang	7	pulkod	female	37	nuer	Protestant	Illitrate	Agropastoralist	37	no	.	no	.	yes	farming	yes	forest	Day time in the forest	yes	malaria	severe/high headache	3	yes	modern	no		.	no	.	no	2	.			Negative for IgG CHICKV	pulkod	30-39	31-40	Informal education			negative	malaria	yes	no	no	no
ac-7	1	Itang	1	achwa	male	38	Anywaa	Protestant	Others	Others	38	no	.	no	.	no	.	yes	forest	Day time in the forest	no	.		.			no		.	no	.	yes	2	.	Negative for IgG YF		Negative for IgG CHICKV	achwa	30-39	31-40	Formal education	negative		negative	.
n-5	2	Lare	6	nipnip	female	38	nuer	Protestant	Illitrate	Pastoralist	38	no	.	no	.	yes	farming	no	.			.		.			no		.	no	.	yes	2	.	Negative for IgG YF	Negative for IgG CHICKV	Positive for IgG	nipnip	30-39	31-40	Informal education	negative	negative	positive	.
ac-35	1	Itang	1	achwa	female	38	Anywaa	Catholic	Illitrate	Others	38	no	.	no	.	yes	farming	yes	forest	Day time in the forest	yes	skin disease	all	5	yes	modern	no		.	no	.	yes	2	.	Negative for IgG YF	Negative for IgG CHICKV	Negative for IgG CHICKV	achwa	30-39	31-40	Informal education	negative	negative	negative	skin disease	no	yes	no	no
ac-55	1	Itang	1	achwa	male	38	Anywaa	Protestant	Others	Others	38	no	.	no	.	yes	farming	yes	forest			.		.			no		.	no	.	yes	2	.			Negative for IgG CHICKV	achwa	30-39	31-40	Formal education			negative	.
wg-2	1	Itang	9	watgach	male	40	nuer	Protestant	Illitrate	Pastoralist	40	no	.	no	.	yes	farming	yes	forest	Day time in the forest	I do not know			.			no		.	no	.	yes	2	.	Negative for IgG YF	Negative for IgG CHICKV	Positive for IgG	watgach	40-49	31-40	Informal education	negative	negative	positive
bz-14	1	Itang	2	bazel	female	40	nuer	Protestant	Illitrate	Pastoralist	40	no	.	no	.	yes	farming	yes	forest	Day time in the forest	yes	skin disease	severe/high headache	2	yes	modern	no		.	no	.	yes	2	.	Negative for IgG YF		Positive for IgG	bazel	40-49	31-40	Informal education	negative		positive	skin disease	yes	no	yes	yes
ac-51	1	Itang	1	achwa	male	40	Anywaa	Protestant	Illitrate	Others	40	no	.	no	.	yes	farming	yes	forest			.		.			no		.	no	.	yes	2	.			Negative for IgG CHICKV	achwa	40-49	31-40	Informal education			negative	.
ac-56	1	Itang	1	achwa	male	40	Anywaa	Protestant	Others	Others	40	no	.	no	.	yes	farming	yes	forest			.		.			no		.	no	.	yes	2	.			Negative for IgG CHICKV	achwa	40-49	31-40	Formal education			negative	.
n-10	2	Lare	6	nipnip	female	40	nuer	Protestant	Illitrate	Pastoralist	40	no	.	no	.	yes	farming	yes	forest	Day time in the forest	I do not know	.		.			no		.	no	.	yes	2	not sampled	Negative for IgG YF	Negative for IgG CHICKV	Positive for IgG	nipnip	40-49	31-40	Informal education	negative	negative	positive	.
n-25	2	Lare	6	nipnip	female	40	nuer	Protestant	Illitrate	Pastoralist	40	no	.	no	.	no	.	no	.			.		.			no		.	no	.	yes	2	.	Negative for IgG YF	Negative for IgG CHICKV	Positive for IgG	nipnip	40-49	31-40	Informal education	negative	negative	positive	.
ac-22	1	Itang	1	achwa	male	40	Anywaa	Protestant	Illitrate	Others	40	no	.	no	.	yes	farming	yes	forest	Day time in the forest	yes	skin disease	all	3	I do not know		no		.	no	.	yes	2	.	Negative for IgG YF		Negative for IgG CHICKV	achwa	40-49	31-40	Informal education	negative		negative	skin disease	no	yes	no	no
bz-12	1	Itang	2	bazel	male	40	nuer	Protestant	Others	Others	40	no	.	no	.	yes	farming	yes	forest	Day time in the forest	yes	skin disease	severe/high headache	5	I do not know		no		.	no	.	yes	2	.	Negative for IgG YF		Negative for IgG CHICKV	bazel	40-49	31-40	Formal education	negative		negative	skin disease	yes	no	no	no
b-6	2	Lare	3	bilimkun	female	40	nuer	Protestant	Illitrate	Agropastoralist	40	no	.	no	.	yes	farming	yes	forest	Day time in the forest	yes	do not remember	Yellowish eye	2	I do not know		no		.	no	.	yes	2	not sampled	Negative for IgG YF	Positive for IgG CHICKV	Negative for IgG CHICKV	bilimkun	40-49	31-40	Informal education	negative	positive	negative	do not remember	no	no	yes	yes
ac-11	1	Itang	1	achwa	male	40	Anywaa	Protestant	Illitrate	Others	40	no	.	no	.	yes	farming	yes	forest	Day time in the forest	I do not know	.		.			no		.	no	.	yes	2	.	Negative for IgG YF		Negative for IgG CHICKV	achwa	40-49	31-40	Informal education	negative		negative	.
ac-41	1	Itang	1	achwa	female	40	Anywaa	Protestant	Illitrate	Others	40	no	.	no	.	no	.	yes	forest			.		.			no		.	no	.	yes	2	.	Negative for IgG YF		Positive for IgG	achwa	40-49	31-40	Informal education	negative		positive	.
ac-29	1	Itang	1	achwa	male	41	Anywaa	Catholic	Others	Others	41	no	.	no	.	yes	farming	yes	forest			.		.			no		.	no	.	yes	2	.	Negative for IgG YF	Negative for IgG CHICKV	Negative for IgG CHICKV	achwa	40-49	>=41	Formal education	negative	negative	negative	.
wr-12	1	Itang	8	waar	female	42	nuer	Protestant	Illitrate	Agropastoralist	42	no	.	no	.	yes	farming	yes	forest	Day time in the forest	yes	malaria	severe/high headache	5	yes	modern	no		.	no	.	yes	2	.	Negative for IgG YF	Negative for IgG CHICKV	Negative for IgG CHICKV	waar	40-49	>=41	Informal education	negative	negative	negative	malaria	yes	no	no	no
dg-1	1	Itang	4	drong	male	44	nuer	Protestant	Secondary and above	Agropastoralist	44	no	.	no	.	yes	farming	yes	forest	Day time in the forest	yes	malaria	all	5	yes	modern	no		.	no	.	yes	2	.	Negative for IgG YF	Positive for IgG CHICKV	Negative for IgG CHICKV	drong	40-49	>=41	Formal education	negative	positive	negative	malaria	no	yes	yes	no
ac-44	1	Itang	1	achwa	female	44	Anywaa	Protestant	Others	Others	44	no	.	no	.	no	.	yes	forest			.		.			no		.	no	.	yes	2	.	Negative for IgG YF		Negative for IgG CHICKV	achwa	40-49	>=41	Formal education	negative		negative	.
ac-34	1	Itang	1	achwa	male	45	Anywaa	Protestant	Secondary and above	Others	45	no	.	no	.	no	.	yes	forest	Day time in the forest	yes	skin disease	all	3	yes	modern	no		.	no	.	yes	2	.	Negative for IgG YF	Negative for IgG CHICKV	Negative for IgG CHICKV	achwa	40-49	>=41	Formal education	negative	negative	negative	skin disease	no	yes	no	no
n-27	2	Lare	6	nipnip	female	45	nuer	Protestant	Illitrate	Pastoralist	45	no	.	no	.	yes	farming	yes	forest	Day time in the forest	I do not know	.		.			no		.	no	.	yes	2	.	Negative for IgG YF	Negative for IgG CHICKV	Positive for IgG	nipnip	40-49	>=41	Informal education	negative	negative	positive	.
pd-5	1	Itang	7	pulkod	female	45	nuer	Protestant	Illitrate	Agropastoralist	45	no	.	no	.	yes	farming	yes	forest	Day time in the forest	yes	malaria	all	3-5	yes	modern	no		.	no	.	yes	2	.	Negative for IgG YF	Negative for IgG CHICKV	Negative for IgG CHICKV	pulkod	40-49	>=41	Informal education	negative	negative	negative	malaria	no	yes	no	no
ac-9	1	Itang	1	achwa	male	45	Anywaa	Protestant	Secondary and above	Others	45	no	.	no	.	no	.	no	.			.		.			no		.	no	.	yes	2	.	Negative for IgG YF		Negative for IgG CHICKV	achwa	40-49	>=41	Formal education	negative		negative	.
b-4	2	Lare	3	bilimkun	male	45	nuer	Protestant	Illitrate	Agropastoralist	45	no	.	no	.	yes	farming	yes	forest	Day time in the forest	yes	malaria	severe/high headache	5	yes	modern	no		.	no	.	yes	2	excluded	Negative for IgG YF	Positive for IgG CHICKV	Negative for IgG CHICKV	bilimkun	40-49	>=41	Informal education	negative	positive	negative	malaria	yes	no	yes	yes
ac-30	1	Itang	1	achwa	male	45	Anywaa	Protestant	Secondary and above	Others	45	no	.	no	.	yes	farming	yes	forest	Day time in the forest	yes	skin disease	all	2	I do not know		no		.	no	.	yes	2	.	Negative for IgG YF	Negative for IgG CHICKV	Negative for IgG CHICKV	achwa	40-49	>=41	Formal education	negative	negative	negative	skin disease	no	yes	no	no
dg-4	1	Itang	4	drong	male	45	nuer	Protestant	Illitrate	Agropastoralist	45	no	.	no	.	yes	farming	yes	forest	Day time in the forest	yes	malaria	severe/high headache	5	yes	modern	no		.	no	.	yes	2	.	Negative for IgG YF	Negative for IgG CHICKV	Negative for IgG CHICKV	drong	40-49	>=41	Informal education	negative	negative	negative	malaria	yes	no	no	no
ac-10	1	Itang	1	achwa	male	45	Anywaa	Protestant	Illitrate	Others	45	no	.	no	.	yes	farming	yes	forest	Day time in the forest	yes	malaria	all	5	I do not know		no		.	no	.	yes	2	.	Negative for IgG YF	Negative for IgG CHICKV	Negative for IgG CHICKV	achwa	40-49	>=41	Informal education	negative	negative	negative	malaria	no	yes	no	no
wr-6	1	Itang	8	waar	female	45	nuer	Protestant	Illitrate	Agropastoralist	45	no	.	no	.	yes	farming	yes	forest	Day time in the forest	yes	malaria	all	4	yes	modern	no		.	no	.	yes	2	.	Negative for IgG YF	Negative for IgG CHICKV	Negative for IgG CHICKV	waar	40-49	>=41	Informal education	negative	negative	negative	malaria	no	yes	no	no
wg-1	1	Itang	9	watgach	female	45	nuer	Protestant	Illitrate	Pastoralist	45	no	.	no	.	yes	farming	yes	forest	Day time in the forest	I do not know			.			no		.	no	.	yes	2	.	Negative for IgG YF	Negative for IgG CHICKV	Negative for IgG CHICKV	watgach	40-49	>=41	Informal education	negative	negative	negative
wg-7	1	Itang	9	watgach	male	45	nuer	Protestant	Read Only	Pastoralist	45	no	.	no	.	yes	farming	yes	forest	Day time in the forest	I do not know			.			no		.	no	.	yes	2	.	Negative for IgG YF	Negative for IgG CHICKV	Negative for IgG CHICKV	watgach	40-49	>=41	Informal education	negative	negative	negative
wg-4	1	Itang	9	watgach	female	45	nuer	Protestant	Illitrate	Pastoralist	45	no	.	no	.	yes	farming	yes	forest	Day time in the forest	I do not know			.			no		.	no	.	yes	2	.	Negative for IgG YF	Negative for IgG CHICKV	Negative for IgG CHICKV	watgach	40-49	>=41	Informal education	negative	negative	negative
ac-21	1	Itang	1	achwa	female	46	Anywaa	Catholic	Illitrate	Others	46	no	.	no	.	yes	farming	yes	forest	Day time in the forest	yes	skin disease	Muscle pain	5	yes	modern	no		.	no	.	yes	2	.	Negative for IgG YF		Positive for IgG	achwa	40-49	>=41	Informal education	negative		positive	skin disease	no	no	yes	yes
ac-31	1	Itang	1	achwa	male	50	Anywaa	Catholic	Illitrate	Others	50	no	.	no	.	yes	farming	yes	forest			.		.			no		.	no	.	yes	2	.	Negative for IgG YF	Positive for IgG CHICKV	Negative for IgG CHICKV	achwa	50-59	>=41	Informal education	negative	positive	negative	.
wr-8	1	Itang	8	waar	male	50	nuer	Protestant	Illitrate	Agropastoralist	50	no	.	no	.	yes	farming	yes	forest	Day time in the forest	yes	malaria	all	5	yes	modern	no		.	no	.	yes	2	.	Negative for IgG YF	Negative for IgG CHICKV	Negative for IgG CHICKV	waar	50-59	>=41	Informal education	negative	negative	negative	malaria	no	yes	no	no
bz-13	1	Itang	2	bazel	male	50	nuer	Protestant	Read and Write	Agropastoralist	50	no	.	no	.	yes	farming	yes	forest	Day time in the forest	yes	skin disease	severe/high headache	3	yes	modern	no		.	no	.	yes	2	.	Negative for IgG YF	Negative for IgG CHICKV	Equivocal	bazel	50-59	>=41	Informal education	negative	negative	equivocal	skin disease	yes	no	no	no
ac-12	1	Itang	1	achwa	male	50	Anywaa	Protestant	Read and Write	Others	50	no	.	no	.	yes		yes	forest	Day time in the forest	I do not know						no		.	no	.	yes	2	.	Negative for IgG YF		Negative for IgG CHICKV	achwa	50-59	>=41	Informal education	negative		negative
bz-15	1	Itang	2	bazel	male	50	nuer	Protestant	Illitrate	Pastoralist	50	no	.	no	.	yes	farming	yes	forest	Day time in the forest	yes	skin disease	severe/high headache	5	I do not know		no		.	no	.	yes	2		Negative for IgG YF		Positive for IgG	bazel	50-59	>=41	Informal education	negative		positive	skin disease	yes	no	no	yes
l-01	2	Lare	5	kebele02	male	50	nuer	Protestant	Illitrate	Pastoralist	50	no	.	no	.	yes	farming	yes	forest	Day time in the forest	yes	malaria	all	3	yes	modern	no		.	no	.	yes	2	.			Negative for IgG CHICKV	kebele02	50-59	>=41	Informal education			negative	malaria	no	yes	no	no
wr-10	1	Itang	8	waar	male	50	nuer	Protestant	Illitrate	Pastoralist	50	no	.	no	.	yes	farming	yes	forest	Day time in the forest	yes	malaria	all	3	yes	modern	no		.	no	.	yes	2	.	Negative for IgG YF	Positive for IgG CHICKV	Positive for IgG	waar	50-59	>=41	Informal education	negative	positive	positive	malaria	yes	yes	no	yes
bz-16	1	Itang	2	bazel	male	50	nuer	Protestant	Illitrate	Pastoralist	50	no	.	no	.	no	.	yes	forest	Day time in the forest	yes	skin disease	severe/high headache	3	I do not know		no		.	no	.	no	2	.	Negative for IgG YF		Negative for IgG CHICKV	bazel	50-59	>=41	Informal education	negative		negative	skin disease	yes	no	no	no
wg-11	1	Itang	9	watgach	male	50	nuer	Protestant	Read and Write	Pastoralist	50	no	.	no	.	yes	farming	yes	forest	Day time in the forest	I do not know			.			no		.	no	.	yes	2	.	Negative for IgG YF	Negative for IgG CHICKV	Negative for IgG CHICKV	watgach	50-59	>=41	Informal education	negative	negative	negative
bz-2	1	Itang	2	bazel	male	50	nuer	Protestant	Illitrate	Pastoralist	50	no	.	no	.	yes	farming	yes	forest	Day time in the forest	yes	skin disease	all	4-5	yes	modern	no		.	no	.	yes	2	.	Negative for IgG YF		Positive for IgG	bazel	50-59	>=41	Informal education	negative		positive	skin disease	no	yes	no	no
n-4	2	Lare	6	nipnip	male	51	nuer	Protestant	Illitrate	Pastoralist	51	no	.	no	.	yes	farming	yes	forest	Day time in the forest	I do not know	.		.			no		.	no	.	yes	2	.	Negative for IgG YF	Negative for IgG CHICKV	Positive for IgG	nipnip	50-59	>=41	Informal education	negative	negative	positive	.
ac-28	1	Itang	1	achwa	male	55	Anywaa	Others	Illitrate	Others	55	no	.	no	.	yes	farming	yes	forest	Day time in the forest	yes	malaria	all	5	I do not know		no		.	no	.	yes	2	.	Negative for IgG YF		Negative for IgG CHICKV	achwa	50-59	>=41	Informal education	negative		negative	malaria	no	yes	no	no
wg-12	1	Itang	9	watgach	male	55	nuer	Protestant	Illitrate	Pastoralist	55	no	.	no	.	yes	farming	yes	forest	Day time in the forest	yes	malaria	all	3	yes	modern	no		.	no	.	yes	2	.	Negative for IgG YF	Negative for IgG CHICKV	Negative for IgG CHICKV	watgach	50-59	>=41	Informal education	negative	negative	negative	malaria	no	yes	no	no
ac-13	1	Itang	1	achwa	male	55	Anywaa	Protestant	Illitrate	Others	55	no	.	no	.	no	farming	yes	forest	Day time in the forest	yes	malaria	all	3	I do not know		no		.	no	.	yes	2	.	Negative for IgG YF		Negative for IgG CHICKV	achwa	50-59	>=41	Informal education	negative		negative	malaria	no	yes	no	no
wr-7	1	Itang	8	waar	male	55	nuer	Protestant	Illitrate	Agropastoralist	55	no	.	no	.	yes	farming	yes	forest	Day time in the forest	I do not know	.		.			no		.	no	.	yes	2	.	Negative for IgG YF	Negative for IgG CHICKV	Negative for IgG CHICKV	waar	50-59	>=41	Informal education	negative	negative	negative	.
n-3	2	Lare	6	nipnip	male	55	nuer	Protestant	Illitrate	Agropastoralist	55	no	.	no	.	yes	farming	yes	forest	Day time in the forest	I do not know	.		.			no		.	no	.	yes	2	.	Negative for IgG YF	Negative for IgG CHICKV	Positive for IgG	nipnip	50-59	>=41	Informal education	negative	negative	positive	.
ac-32	1	Itang	1	achwa	male	60	Anywaa	Protestant	Others	Others	60	no	.	no	.	yes	farming	yes	forest			.		.			no		.	no	.	yes	2	.	Negative for IgG YF		Negative for IgG CHICKV	achwa	>=60	>=41	Formal education	negative		negative	.
ac-8	1	Itang	1	achwa	male	60	Anywaa	Protestant	Illitrate	Others	60	no	.	no	.	no	.	yes	forest	Day time in the forest	I do not know	.		.			no		.	no	.	yes	2	.	Negative for IgG YF		Negative for IgG CHICKV	achwa	>=60	>=41	Informal education	negative		negative	.
ac-42	1	Itang	1	achwa	male	60	Anywaa	Catholic	Illitrate	Others	60	no	.	no	.	yes	farming	yes	forest			.		.			no		.	no	.	yes	2	.	Negative for IgG YF		Negative for IgG CHICKV	achwa	>=60	>=41	Informal education	negative		negative	.
ac-38	1	Itang	1	achwa	male	60	Anywaa	Protestant	Illitrate	Others	28	yes	1991	no	south sudan	yes	farming	yes	forest	Day time in the forest	yes	skin disease	all	3	yes	modern	no		.	no	.	yes	2	.	Negative for IgG YF		Negative for IgG CHICKV	achwa	>=60	>=41	Informal education	negative		negative	skin disease	no	yes	no	no
b-3	2	Lare	3	bilimkun	male	60	nuer	Protestant	Illitrate	Agropastoralist	25	no	.	no	.	yes	farming	yes	forest	Day time in the forest	I do not know	.		.			no		.	no	.	yes	2	.	Negative for IgG YF	Negative for IgG CHICKV	Negative for IgG CHICKV	bilimkun	>=60	>=41	Informal education	negative	negative	negative	.
wr-3	1	Itang	8	waar	male	65	nuer	Protestant	Read and Write	Agropastoralist	65	no	.	no	.	yes	farming	yes	forest	Day time in the forest	yes	malaria	severe/high headache	5	yes	traditional	no		.	no	.	yes	2	.	Negative for IgG YF	Negative for IgG CHICKV	Negative for IgG CHICKV	waar	>=60	>=41	Informal education	negative	negative	negative	malaria	yes	no	no	no
[truncated: 8 more columns]
